# Supplementary material for: Virtual Drug Repositioning as a Tool to Identify Natural Small Molecules That Synergize with Lumacaftor in F508del-CFTR Binding and Rescuing
Source: Int J Mol Sci. 2022 Oct 14;23(20):12274. doi: 10.3390/ijms232012274 (PMC9602983; doi:10.3390/ijms232012274)
Supplement: Supplementary file 1 [file ijms-23-12274-s001.zip]

Archive with 1 entries (1 files):
- ijms-1908455-supplementary.pdf
